# Supplementary material for: Design of CoMoCe-Oxide Nanostructured Composites as Robust Bifunctional Electrocatalyst for Water Electrolysis Overall Efficiency
Source: Materials (Basel). 2025 Aug 29;18(17):4052. doi: 10.3390/ma18174052 (PMC12428978; doi:10.3390/ma18174052)
Supplement: Supplementary file 1 [file materials-18-04052-s001.zip]

Archive with 1 entries (1 files):
- materials-3808016-supplementary.pdf
